# Supplementary material for: SLC6A19 inhibition facilitates urinary neutral amino acid excretion and lowers plasma phenylalanine
Source: JCI Insight. 2024 Nov 8;9(21):e182876. doi: 10.1172/jci.insight.182876 (PMC11601558; doi:10.1172/jci.insight.182876)
Supplement: Supporting data values [file jciinsight-9-182876-s305.xls]

## Sheet: Fig 1a
Molecule	pIC50 hu	pIC50 mu Series 1	pIC50 mu Series 2
1	6.02826	4.95078
2	6.06449	4.95078
3	6.4698	4.95078
4	6.81248	4.95078
5	7.47108	4.95078
6	6.60206	4.95078
7	6.61083	4.95078
8	7.57512	4.95468
9	6.20551	4.95861
10	6.24489	4.95861
11	6.28651	4.95861
12	6.36856	4.95861
13	6.451	4.95861
14	6.46471	4.95861
15	6.47366	4.95861
16	6.49485	4.95861
17	6.56703	4.95861
18	6.59346	4.95861
19	6.72816	4.95861
20	6.74232	4.95861
21	6.75696	4.95861
22	6.77469	4.95861
23	6.82681	4.95861
24	6.84466	4.95861
25	6.90309	4.95861
26	6.9393	4.95861
27	6.97062	4.95861
28	6.97881	4.95861
29	7.06098	4.95861
30	7.06449	4.95861
31	7.06601	4.95861
32	7.06651	4.95861
33	7.08092	4.95861
34	7.13136	4.95861
35	7.15864	4.95861
36	7.19723	4.95861
37	7.23958	4.95861
38	7.27654	4.95861
39	7.44733	4.95861
40	7.48545	4.95861
41	7.53611	4.95861
42	7.6038	4.95861
43	7.11976	5.00612
44	7.30016	5.0278
45	6.65561	5.07417
46	7.38195	5.12148
47	7.02273	5.12205
48	6.78781	5.19723
49	7.27901	5.20831
50	7.33536	5.284
51	6.88941	5.29328
52	7.24795	5.29843
53	7.82681	5.30804
54	7.09205	5.33161
55	6.86967	5.35952
56	7.10182	5.37263
57	7.02136	5.42366
58	6.6038	5.43415
59	7.24413	5.451
60	6.78781	5.48812
61	7.62893	5.83863
62	6.94309	5.93181
63	7.383	5.93181
64	7.42597	6.03905
65	7.66959	6.05948
66	7.19997	6.08778
67	7.79049	6.10958
68	7.04096	6.31247
69	4.92082		5.87615
70	4.92082		5.64782
71	4.92082		5.6038
72	4.92082		5.6038
73	4.92082		5.58838
74	4.92082		5.55752
75	4.92082		5.53611
76	4.92082		5.44129
77	4.92082		5.42946
78	4.92082		5.41794
79	4.92082		5.34199
80	4.92082		5.32698
81	4.92082		5.30715
82	4.92082		5.28735
83	4.92082		5.26201
84	4.92082		5.18977
85	4.92082		5.12726
86	4.95078		5.87289
87	4.95078		5.40121
88	4.98297		5.86646
89	5.02595		5.6038
90	5.0655		5.54668
91	5.12148		5.451
92	5.12901		5.15058
93	5.13668		5.86646
94	5.20273		5.33255
95	5.23136		5.61439
96	5.23508		5.81248
97	5.25104		5.77211
98	5.25493		5.75945
99	5.27572		5.5867
100	5.27654		5.54363
101	5.31515		5.25104
102	5.32883		5.37469
103	5.3439		5.92812
104	5.4045		5.68613
105	5.44612		6.50864
106	5.45346		5.88606
107	5.47495		5.93181
108	5.51004		6.95861
109	5.52724		5.07728
110	5.53462		5.9393
111	5.55909		6.22915
112	5.58336		5.70774
113	5.59007		5.5817
114	5.61083		6.04144
115	5.61261		6.28735
116	5.61618		5.93554
117	5.63827		5.68825
118	5.64975		5.66154
119	5.65758		5.90658
120	5.68613		6.14448
121	5.68825		5.61618
122	5.6925		6.23136
123	5.69897		6.41341
124	5.71444		7.02228
125	5.72816		6.03292
126	5.73049		6.98716
127	5.75945		6.2204
128	5.76447		6.2668
129	5.77728		6.12726
130	5.77989		7.25181
131	5.7986		6.33068
132	5.80967		6.28483
133	5.82681		6.13906
134	5.85078		7.06148
135	5.8962		6.70334
136	5.89963		6.35067
137	5.92445		6.48678
138	5.92445		6.39041
139	5.93554		6.4828
140	5.95078		6.39362
141	5.97062		6.61439
142	5.97881		6.63451
143	5.9914		6.50584
144	6.03433		6.72125
145	6.07212		6.14086
146	6.08619		6.44491
147	6.19586		6.45593
148	6.39794		6.81531
149	6.52288		6.5544

## Sheet: Fig 1c
Concentration [uM]	Human		Mouse
11.8125	-9.74	-5.08	86	88.2
3.9375	-3.2	-3.39	89	86.1
1.3125	-3.01	-3.67	93.2	97.6
0.4375	12.2	4.05	86.6	108
0.144375	25.9	24	78.2	95.8
0.048125	33.9	45.4	88.3	96.6
0.0153125	71.2	80.7	85.6	104
0.00438	79.4	85.4	100	89.5
0.00219	91.3	95.5	108	105
0.000722	89.9	94.8	87.6	103

## Sheet: Fig 1d
Concentration [uM]	Replicates
9.22663	84.6	-26.88	-34.87	10.11
3.07554	-10.45	-18.28	-19.51	-10.98
1.02181	-44.41	34.37	24.01	23.34
0.343975	-16.91	-17.91	65.53	28.51
0.111286	37.57	96.43	85.96	129.18
0.0379385	101.99	46.31	73.03	103.92
0.0126462	114.92	72.03	119.82	86.79
0.00404677	128.72	104.89	149.81	135.58
0.00151754	112.39	98.06	104.02	138.75
0.00050585	98.96	213.7	121.55	144.11

## Sheet: Fig 1f
Concentration [uM]	Human		Mouse
11.8125	2.26	-9.71	-7.48	-5.64
3.9375	21	4.32	-4.28	-6.91
1.3125	41.1	23.8	-0.346	-1.17
0.4375	40	54.4	14.6	12.2
0.144375	64.5	70.3	32.3	28.6
0.048125	85.9	72.3	65.9	67.7
0.015313	84.4	88.8	82.4	86.6
0.00438	81.4	98.3	84.6	91.9
0.00219	72.6	89.2	91.4	88.7
0.000722	84.3	86.8	84.1	94.9

## Sheet: Fig 2a
Time [h]	50 mg/kg						100 mg/kg						200 mg/kg						250 mg/kg
1	4800	3580	3220	2280	3950	3920	8120	9150	8490	5300	7590	9540	12900	18300	14800	17900	16400	14100	18600	13000	21300	27800	20500	19600
3	1290	798	1160	1370	1130	1480	5290	4430	4000	3330	3500	3620	9760	9530	8870	8820	12800	12000	13400	8320	12600	16100	11000	13600
8	54.1	24	269	376	89	164	309	951	909	1010	870	627	2260	1430	1410	2700	2480	4110	3650	6540	3520	5440	6410	5620
12	17	10.7	102	271	76	21.3	256	349	475	617	912	601	1460	678	1100	1040	1290	2020	1760	1660	1890	2260	2410	2690
24	1.89	0.683	2.32	3.06	1.46	0.989	3.81	2.68	2.68	7.14	4	5.96	87.1	67.1	139	242	138	443	310	245	644	249	763	70.9

## Sheet: Fig 2b
	vehicle						50 mg/kg						100 mg/kg						200 mg/kg						250 mg/kg
Gln	67.01	83.76	66.18	45.4	66.23	55.53	1668.39	2208.59	1050.68	1216.88	424.1	3207.04	3618.3	3716.4	5677.3	3847.03	3083.95	2876.64	4199.73	4322.77	4076.82	4061.16	5861.18	4643.5	7107.31	3727.75	5603.56	4267.69	6411.47	5312.07
Tyr	34.17	30.29	13.27	21.26	17.65	15.9	150.67	234.77	101.34	86.45	42.23	289.76	347.53	292.84	493.76	286.11	269.6	215.7	480.66	434.44	355.04	315.96	607.88	491.56	668.76	364.7	555.89	445.94	662.56	523.46
Ser	13.06	15.83	10.55	10.76	13.95	12.64	47.01	97.58	29.03	30.76	12.92	98.91	108.24	109.95	223.3	89.79	97.93	80.73	170.69	159.37	110.1	92.34	194.17	159.84	292.3	114.91	195.78	144.05	202.42	201.61
His	15.54	16.58	14.89	9.84	14.32	11.77	133.78	173.51	97.64	99.8	39.7	232.38	295.94	255.87	436.69	286	268.58	216	416.82	349.23	335.84	309.72	451.38	370.2	551.64	312.28	484.93	357.16	531.6	380.26
Phe	5.41	6.09	4.85	3.34	5.02	8.21	18.25	46.82	10.07	9.69	12.9	44.78	57.79	56.42	118.09	57.72	36.93	35.59	133.44	84.26	51.41	40.35	175.28	83.35	183.47	73.49	113.19	97.89	98.25	112.7
Thr	25.26	36.83	27.5	20.71	27.7	24.55	229.83	330.77	183.12	158.71	83.75	358.72	506.96	408.61	713.8	526.01	450.28	363.04	631.21	617.4	618.83	576.45	832.11	699.79	952.09	536.61	931.14	639.81	964.07	684.47
Trp	3.3	5.83	7.4	3.23	7.04	6.08	12.59	19.36	8.39	7.91	4.53	17.51	23.65	18.61	32.89	21.7	20.33	13.52	40.01	30.26	27.35	18.62	33.13	31.85	51.77	27.86	38.14	35.4	37.19	32.26
Met		16.66	15.93	12.37	25.25		39.61	54.33		22.43	9.44	86.47	69.6	61.3	109.16	65.46	59.17	56.84	123.47	86.31	49.16	59.08	101.09	139.58	187.74	68.61	113.61	89.08	102.86	165.83
Lys	20.53	26.69	20.91	16.28	21.52	18.15	25.64	70.14	37.6	34.24	15.87	87.69	113.28	69.96	170.84	119.16	64.12	61.63	104.5	123.16	131.26	79.18	151.5	70.63	195.46	113.58	174.58	158.8	185.91	135.3
Arg	18.98	24.37	24.37	14.29	26.67	18.62	32.17	60.46	54.76	42.35	21.61	86.86	84.18	60.05	104.07	105.27	46.38	44.86	57.75	78.23	75.91	43.73	83.72	75.77	80.65	55.84	88.5	63.14	86.48	72.88
Glu	16.84	21.13	19.27	11.15	19.99	14.87	30.41	48.52	28.91	29.83	17.33	39.89	46.32	46.97	58.94	50.51	40.88	28.49	38.45	57.79	49.69	35.38	50.26	67.43	72.56	44.09	57.4	37.58	54.56	45.85
Pro	5.82	8.33	9.23	4.03	9.35	6.71	9.81	24.06	10.26	8.47	4.8	12.9	8.92	10.04	30.88	13.13	10.09	9.04	13.11	14.35	18.33	8.21	20.58	15.61	23.91	11.83	17.19	13.18	15.23	18.44

## Sheet: Fig 3a
Time [hrs]	50 mg/kg						250 mg/kg						100 mg/kg						200 mg/kg
1	3360	2700	784	1840	2260	2240	17000	16300	17600	18300	16600	16600	5780	7480	7730	6430	5030	8540	8750	11500	12500	10400	12200	13800
3	2100	1910	914	1530	1330	1210	12100	12500	13100	14800	11900	12100	4240	5230	5060	5520	4870	5940	8710	9900	11900	8500	9610	10900
8	456	406	240	425	301	263	8190	10100	9780	11200	11300	13700	2280	1870	2610	2550	2960	2810	8610	8480	9150	11000	6710	8280
12	48.1	87	154	64.5	53.6	72.4	5950	9600	14700	9010	12700		1240	678	1120	851	1520	3290	12700	9060	6600	7430	5630	5750
24		8.96	8.45	26.4	9.59	19.9	125	63	72.6	74.4	41.8		6.03	3.68	5.04	8.67	11.7	4.34	82.7	103	19.9	33.1	16	26.9

## Sheet: Fig 3b
	+/+	+/-	-/-	0	50	100	200	250
Gln	0	1.54407	2.79934	0	1.42325	2.5092	2.52763	2.17026
Tyr	0	1	2.16435	0	1.33067	1.92942	1.78267	1.97183
Ser	0	1.11394	2.0086	0	0.990435	1.62005	1.59432	1.76184
His	0	1.23045	1.90309	0	1.27881	2.09722	2.08889	1.86157
Phe	0	1.07918	1.72428	0	1.34044	1.50786	1.63548	1.61278
Thr	0	1	1.6721	0	1.08388	1.72747	1.71201	1.80867
Trp	0	1	1.5682	0	1.14441	1.68683	1.73998	1.95991
Met	0	0.69897	1.25527	0	0.675611	1.42115	1.34937	1.45366
Lys	0	0.30103	1.64345	0	0.224826	0.583038	0.620576	0.773303
Arg	0	0.30103	1.30103	0	0.380211	0.477121	0.447158	0.643453
Glu	0	0.30103	1.27875	0	0.477121	0.778151	0.755875	0.748188
Pro	0	0.477121	0.30103	0	-0.248304	0.270649	0.18873	0.0877017

## Sheet: Fig 3c
Vehicle	50	100	200	250
113	2329	3398	3871	2655
60	2669	3162	5519	3486
85	1215	4227	1571	5073
124	2142	2980	5260	6377
151	1931	2439	3572	3651
115	2386	2425	5225	2501
69
77
72
76
61
92
57.9
118.4
90.7
109.5
76.01
148.8
149.7
91.81
146.2
60.42
59.75
111.5

## Sheet: Fig 3d
Time [h]	Vehicle																								50 mg/kg						250 mg/kg						100 mg/kg						200 mg/kg
0	1380	1580	1689	1943	2010	1641	2089	1701	1967	1507	1544	1731	1138	1931	1410	1671	1392	1550	1162	811	1489	1090	1544	1604	1604	1949	2101	1937	1865	1410	2058	1762	1544	1628	1489	1634	2113	1810	1980	969	1992	1925	2367	1604	1295	1677	2028	1925
1	1404	1513	1417	1592	2016	1743	1743	1429	1731	1495	1374	726	2082	1695	1162	1447	1483	1332	1277	1338	1096	1277	1193	1701	1253	1302	1404	1386	1078	1223	1017	823	1053	969	823	1059	999	1156	993	1259	1114	878	1295	1065	1156	1096	1302	1187
3	1199	1308	1053	1877	1477	1410	1737	1180	1544	1368	1404	1374	1616	1719	1471	1780	1302	1368	1429	1471	1447	1447	1404	1501	950	1047	1168	1023	763	950	835	763	775	769	708	732	890	1005	854	866	841	793	624	708	799	702	866	890
8	1102	1150	1132	1441	1398	1090	1586	1120	1386	1271	1180	1374	1423	1265	1302	1417	1344	1078	1368	1332	1162	1332	1477	993	981	1211	1205	1193	938	1187	799	714	690	630	702	775	581.8	805	848	860	835	745	654	708	636	690	690	660
12	1084	1120	1029	1193	1108	944	1283	1023	1295	1120	1071	1332	1084	1247	981	1289	1205	1096	1338	1096	1386	1289	1168	1344	993	1235	1241	1174	1211	1211	648	708	464.3	708	714		1132	1156	823	1035	872	902	805	1108	684	739	938	775
24	1768	2058	1683	2046	2500	2089	2470	2028	2216	2579	1798	2240	1483	1737	2131	2131	2046	2095	1574	2276	1955	1925	2385	1725	1677	1719	1907	1768	2046	1840	1949	1919	1925	1556	1677		1701	1973	1410	1913	1737	2016	1211	1326	1562	1410	2264	2101

[truncated: 6 more sheets: Fig 3e, Fig 3f, Fig 3g, Fig S2, Fig S3a, Fig S3b]
